# Supplementary material for: Bioplastic Production Using Natural Extracts with Cellulose Assisted by Experimental and Computational Screening
Source: Molecules. 2025 Jun 26;30(13):2752. doi: 10.3390/molecules30132752 (PMC12251182; doi:10.3390/molecules30132752)
Supplement: Supplementary file 1 [file molecules-30-02752-s001.zip]

Archive with 1 entries (1 files):
- molecules-3638756-supplementary.pdf
